# Supplementary material for: New Approach for the Construction and Calibration of Gas-Tight Setups for Biohydrogen Production at the Small Laboratory Scale
Source: Metabolites. 2021 Sep 29;11(10):667. doi: 10.3390/metabo11100667 (PMC8541310; doi:10.3390/metabo11100667)
Supplement: Supplementary file 1 [file metabolites-11-00667-s001.zip]

Archive with 1 entries (1 files):
- metabolites-1348256-supplementary.pdf
